# Supplementary material for: Tumor‐Derived CDC37 Inhibits Antigen Cross‐Presentation in Dendritic Cells and Impairs Anti‐Tumor Immunity in Breast Cancer
Source: Adv Sci (Weinh). 2025 Nov 10;13(5):e06518. doi: 10.1002/advs.202506518 (PMC12849997; doi:10.1002/advs.202506518)
Supplement: Supplementary file 3 — Supplemental Video 1‐3 [file ADVS-13-e06518-s002.zip]

Archive with 3 entries (3 files):
- Video-S1.mp4
- Video-S2.mp4
- Video-S3.mp4
